# Supplementary material for: Do Patient-Reported Upper-Body Symptoms Predict Breast Cancer-Related Lymphoedema: Results from a Population-Based, Longitudinal Breast Cancer Cohort Study
Source: Cancers (Basel). 2022 Dec 5;14(23):5998. doi: 10.3390/cancers14235998 (PMC9740941; doi:10.3390/cancers14235998)
Supplement: Supplementary file 1 [file cancers-14-05998-s001.zip]

Archive with 1 entries (1 files):
- cancers-2044335-supplementary.pdf
